# Supplementary material for: Proton boron capture therapy (PBCT) induces cell death and mitophagy in a heterotopic glioblastoma model
Source: Commun Biol. 2023 Apr 8;6:388. doi: 10.1038/s42003-023-04770-w (PMC10082834; doi:10.1038/s42003-023-04770-w)
Supplement: Supplementary file 3 — Supplementary Data 1 [file 42003_2023_4770_MOESM3_ESM.xlsx]

## Sheet: DEGs
report_rnaseq.knit
	Genes	Symbol	Entrezid	logFC	P-value
ENSG00000106077	ENSG00000106077	ABHD11	83451	0.51	3.05e-02
ENSG00000170425	ENSG00000170425	ADORA2B	136	0.58	4.50e-02
ENSG00000154188	ENSG00000154188	ANGPT1	284	-0.76	4.77e-02
ENSG00000001629	ENSG00000001629	ANKIB1	54467	-0.5	2.06e-03
ENSG00000174501	ENSG00000174501	ANKRD36C	400986	-0.8	1.09e-02
ENSG00000198768	ENSG00000198768	APCDD1L	164284	-0.55	3.81e-02
ENSG00000124198	ENSG00000124198	ARFGEF2	10564	-0.59	8.62e-03
ENSG00000029363	ENSG00000029363	BCLAF1	9774	-0.52	4.51e-03
ENSG00000164603	ENSG00000164603	BMT2	154743	-0.56	2.01e-02
ENSG00000136122	ENSG00000136122	BORA	79866	0.57	3.19e-02
ENSG00000154493	ENSG00000154493	C10orf90	118611	-0.86	4.56e-04
ENSG00000177576	ENSG00000177576	C18orf32	497661	-1.18	2.43e-02
ENSG00000106392	ENSG00000106392	C1GALT1	56913	-0.52	2.47e-02
ENSG00000131094	ENSG00000131094	C1QL1	10882	-0.93	3.66e-02
ENSG00000189376	ENSG00000189376	C8orf76	84933	0.51	2.72e-02
ENSG00000196873	ENSG00000196873	CBWD3	445571	0.95	5.97e-03
ENSG00000165813	ENSG00000165813	CCDC186	55088	-0.57	9.18e-03
ENSG00000031691	ENSG00000031691	CENPQ	55166	-0.52	2.62e-02
ENSG00000182022	ENSG00000182022	CHST15	51363	1.79	3.70e-02
ENSG00000120885	ENSG00000120885	CLU	1191	-0.5	9.94e-03
ENSG00000164463	ENSG00000164463	CREBRF	153222	-0.68	4.22e-02
ENSG00000080200	ENSG00000080200	CRYBG3	131544	-0.68	2.51e-02
ENSG00000138061	ENSG00000138061	CYP1B1	1545	-0.63	3.62e-02
ENSG00000187323	ENSG00000187323	DCC	1630	-0.66	3.42e-02
ENSG00000133943	ENSG00000133943	DGLUCY	80017	0.55	3.58e-02
ENSG00000172869	ENSG00000172869	DMXL1	1657	-0.54	3.72e-02
ENSG00000168259	ENSG00000168259	DNAJC7	7266	-0.57	2.57e-03
ENSG00000151914	ENSG00000151914	DST	667	-0.66	1.32e-03
ENSG00000184349	ENSG00000184349	EFNA5	1946	-0.56	3.87e-02
ENSG00000236698	ENSG00000236698	EIF1AXP1		-2.18	3.86e-02
ENSG00000205609	ENSG00000205609	EIF3CL	728689	-0.51	3.31e-03
ENSG00000197594	ENSG00000197594	ENPP1	5167	-0.59	1.67e-02
ENSG00000145242	ENSG00000145242	EPHA5	2044	-0.86	3.32e-02
ENSG00000143819	ENSG00000143819	EPHX1	2052	-1.05	2.27e-02
ENSG00000072134	ENSG00000072134	EPN2	22905	-0.73	6.29e-04
ENSG00000124882	ENSG00000124882	EREG	2069	-0.63	4.45e-02
ENSG00000178752	ENSG00000178752	ERFE	151176	1.17	1.33e-02
ENSG00000162694	ENSG00000162694	EXTL2	2135	-0.53	2.60e-03
ENSG00000137414	ENSG00000137414	FAM8A1	51439	-0.82	2.25e-02
ENSG00000113578	ENSG00000113578	FGF1	2246	-0.65	9.63e-03
ENSG00000106080	ENSG00000106080	FKBP14	55033	-0.51	7.63e-03
ENSG00000248905	ENSG00000248905	FMN1	342184	-0.97	1.76e-02
ENSG00000114416	ENSG00000114416	FXR1	8087	-0.53	3.65e-04
ENSG00000117308	ENSG00000117308	GALE	2582	0.64	1.42e-02
ENSG00000160766	ENSG00000160766	GBAP1	2630	-1.43	1.39e-02
ENSG00000162419	ENSG00000162419	GMEB1	10691	-0.55	4.89e-02
ENSG00000167110	ENSG00000167110	GOLGA2	2801	-0.7	8.64e-05
ENSG00000144674	ENSG00000144674	GOLGA4	2803	-0.62	6.43e-03
ENSG00000173230	ENSG00000173230	GOLGB1	2804	-0.72	5.60e-03
ENSG00000186566	ENSG00000186566	GPATCH8	23131	-0.5	2.30e-02
ENSG00000263001	ENSG00000263001	GTF2I	2969	-0.89	2.84e-02
ENSG00000272196	ENSG00000272196	H2AC19	723790	2.21	2.97e-06
ENSG00000270276	ENSG00000270276	H4C15	554313	1.3	1.96e-02
ENSG00000197061	ENSG00000197061	H4C3	8364	-0.95	1.02e-03
ENSG00000224578	ENSG00000224578	HNRNPA1P48		0.82	3.57e-02
ENSG00000086758	ENSG00000086758	HUWE1	10075	-0.56	2.93e-03
ENSG00000160223	ENSG00000160223	ICOSLG	23308	-0.62	4.54e-02
ENSG00000122970	ENSG00000122970	IFT81	28981	-0.51	4.99e-02
ENSG00000115274	ENSG00000115274	INO80B	83444	-0.63	4.96e-02
ENSG00000213949	ENSG00000213949	ITGA1	3672	-0.78	8.98e-03
ENSG00000096968	ENSG00000096968	JAK2	3717	-0.79	2.15e-02
ENSG00000171988	ENSG00000171988	JMJD1C	221037	-0.52	4.26e-02
ENSG00000183354	ENSG00000183354	KIAA2026	158358	-0.62	1.64e-02
ENSG00000109787	ENSG00000109787	KLF3	51274	-0.71	2.53e-03
ENSG00000167767	ENSG00000167767	KRT80	144501	0.5	3.14e-02
ENSG00000186960	ENSG00000186960	LINC01551	387978	0.83	1.06e-02
ENSG00000233868	ENSG00000233868	LLPHP3		-1.38	2.74e-02
ENSG00000123684	ENSG00000123684	LPGAT1	9926	-0.51	1.15e-02
ENSG00000164167	ENSG00000164167	LSM6	11157	0.63	6.83e-03
ENSG00000168056	ENSG00000168056	LTBP3	4054	-0.84	1.01e-03
ENSG00000081026	ENSG00000081026	MAGI3	260425	-0.9	3.76e-03
ENSG00000251562	ENSG00000251562	MALAT1	378938	-0.71	5.81e-03
ENSG00000101752	ENSG00000101752	MIB1	57534	-0.55	5.67e-03
ENSG00000198160	ENSG00000198160	MIER1	57708	-0.51	9.98e-03
ENSG00000218283	ENSG00000218283	MORF4L1P1		-2.25	7.39e-03
ENSG00000248527	ENSG00000248527	MTATP6P1		0.61	5.90e-04
ENSG00000210082	ENSG00000210082	MT-RNR2		-0.5	9.63e-03
ENSG00000196535	ENSG00000196535	MYO18A	399687	-0.6	2.91e-03
ENSG00000244754	ENSG00000244754	N4BP2L2	10443	-0.5	4.14e-02
ENSG00000259112	ENSG00000259112	NDUFC2-KCTD14	100532726	0.88	1.55e-02
ENSG00000243716	ENSG00000243716	NPIPB5	100132247	-1.44	4.57e-03
ENSG00000153234	ENSG00000153234	NR4A2	4929	-1.13	3.36e-02
ENSG00000118257	ENSG00000118257	NRP2	8828	-0.5	7.34e-03
ENSG00000110048	ENSG00000110048	OSBP	5007	-0.62	2.56e-03
ENSG00000198682	ENSG00000198682	PAPSS2	9060	-0.72	6.38e-03
ENSG00000078674	ENSG00000078674	PCM1	5108	-0.54	7.20e-03
ENSG00000167004	ENSG00000167004	PDIA3	2923	-0.78	1.93e-05
ENSG00000183506	ENSG00000183506	PI4KAP2		1.26	2.01e-02
ENSG00000083535	ENSG00000083535	PIBF1	10464	-0.77	1.99e-02
ENSG00000142731	ENSG00000142731	PLK4	10733	0.65	3.98e-02
ENSG00000122512	ENSG00000122512	PMS2	5395	-1.24	2.95e-02
ENSG00000174384	ENSG00000174384	PMS2P6		-1.4	4.16e-02
ENSG00000198805	ENSG00000198805	PNP	4860	0.5	4.46e-02
ENSG00000131013	ENSG00000131013	PPIL4	85313	-0.6	9.15e-04
ENSG00000005249	ENSG00000005249	PRKAR2B	5577	-0.78	2.17e-03
ENSG00000214182	ENSG00000214182	PTMAP5		-0.82	3.64e-02
ENSG00000179262	ENSG00000179262	RAD23A	5886	-0.54	4.59e-03
ENSG00000023287	ENSG00000023287	RB1CC1	9821	-0.58	1.87e-02
ENSG00000184898	ENSG00000184898	RBM43	375287	-0.63	3.83e-02
ENSG00000264229	ENSG00000264229	RNU4ATAC	100151683	-1.87	1.00e-03
ENSG00000122484	ENSG00000122484	RPAP2	79871	-0.88	1.37e-02
ENSG00000185088	ENSG00000185088	RPS27L	51065	-0.52	4.17e-03
ENSG00000125844	ENSG00000125844	RRBP1	6238	-0.55	3.96e-04
ENSG00000163602	ENSG00000163602	RYBP	23429	-0.56	2.80e-04
ENSG00000225648	ENSG00000225648	SBDSP1		-0.83	2.45e-02
ENSG00000138593	ENSG00000138593	SECISBP2L	9728	-0.5	2.37e-02
ENSG00000181555	ENSG00000181555	SETD2	29072	-0.51	6.75e-03
ENSG00000155542	ENSG00000155542	SETD9	133383	1.14	4.10e-02
ENSG00000173638	ENSG00000173638	SLC19A1	6573	0.77	2.66e-02
ENSG00000166750	ENSG00000166750	SLFN5	162394	-0.55	3.15e-02
ENSG00000181625	ENSG00000181625	SLX1B	79008	0.89	2.05e-02
ENSG00000239039	ENSG00000239039	SNORD13	692084	-1.17	3.51e-02
ENSG00000263934	ENSG00000263934	SNORD3A		-1.47	1.92e-03
ENSG00000233270	ENSG00000233270	SNRPEP4		0.6	4.96e-02
ENSG00000115904	ENSG00000115904	SOS1	6654	-0.57	2.18e-02
ENSG00000134532	ENSG00000134532	SOX5	6660	-1.35	1.67e-02
ENSG00000196104	ENSG00000196104	SPOCK3	50859	-1.11	3.47e-02
ENSG00000196369	ENSG00000196369	SRGAP2B	647135	-0.55	9.86e-03
ENSG00000179954	ENSG00000179954	SSC5D	284297	-0.54	1.75e-02
ENSG00000128578	ENSG00000128578	STRIP2	57464	0.87	4.41e-02
ENSG00000131018	ENSG00000131018	SYNE1	23345	-0.56	6.01e-03
ENSG00000054654	ENSG00000054654	SYNE2	23224	-0.54	9.54e-03
ENSG00000168769	ENSG00000168769	TET2	54790	-0.72	9.41e-03
ENSG00000137574	ENSG00000137574	TGS1	96764	-0.53	1.19e-02
ENSG00000144747	ENSG00000144747	TMF1	7110	-0.64	3.66e-02
ENSG00000124496	ENSG00000124496	TRERF1	55809	-1.18	1.66e-02
ENSG00000160201	ENSG00000160201	U2AF1	7307	0.7	2.51e-05
ENSG00000275895	ENSG00000275895	U2AF1L5	102724594	-1.08	7.90e-08
ENSG00000159202	ENSG00000159202	UBE2Z	65264	-0.62	6.88e-04
ENSG00000138592	ENSG00000138592	USP8	9101	-0.53	2.81e-03
ENSG00000197415	ENSG00000197415	VEPH1	79674	-0.5	1.90e-02
ENSG00000185596	ENSG00000185596	WASH3P		1.31	1.30e-02
ENSG00000198373	ENSG00000198373	WWP2	11060	0.51	6.81e-03
ENSG00000186908	ENSG00000186908	ZDHHC17	23390	-1.32	4.33e-02
ENSG00000165512	ENSG00000165512	ZNF22	7570	-0.5	8.76e-03
ENSG00000249459	ENSG00000249459	ZNF286B	729288	1.06	3.36e-02
ENSG00000189180	ENSG00000189180	ZNF33A	7581	-0.75	1.61e-02
ENSG00000074657	ENSG00000074657	ZNF532	55205	-0.57	3.30e-02
Comparative differential gene expression analysis of the proton boron treated group versus proton.

## Sheet: DAVID pathways Analysis
	DAVID pathways analysis
	Term	PValue	Genes
	Rap1 signaling pathway	0.0615242	ANGPT1, ADORA2B, MAGI3, FGF1, EFNA5
	PI3K-Akt signaling pathway	0.097258	ANGPT1, ITGA1, JAK2, FGF1, EFNA5, SOS1
	Pathway analysis of the 138 differentially expressed genes of the proton boron treated group versus proton.
