# Supplementary material for: Proton boron capture therapy (PBCT) induces cell death and mitophagy in a heterotopic glioblastoma model
Source: Commun Biol. 2023 Apr 8;6:388. doi: 10.1038/s42003-023-04770-w (PMC10082834; doi:10.1038/s42003-023-04770-w)
Supplement: Supplementary file 4 — Supplementary Data 2 [file 42003_2023_4770_MOESM4_ESM.xlsx]

## Sheet: Figure 1b
	Figure 1b: Percentage of oxygen saturation
		20 dpg	30 dpg
		42.45	13.79
		32.47	15.02
		34.4	10.45
		34.48	20.89
	n	4	4
	Mean	35.95	15.04
	SD	4.43	4.36
	SEM	2.22	2.18
	t, df	t=6.238, df=3
	P value	0.0083**

## Sheet: Figure 1c
	Figure 1c: Total amount of HB levels
		20 dpg	30 dpg
		21921	10090.6
		14919.9	10672.7
		17879.2	9236.31
		20528.9	11116.4
	n	4	4
	Mean	18812.2	10279
	SD	3089.33	812.2
	SEM	1544.66	406.1
	t, df	t=5.395, df=3
	P value	0.0125*

## Sheet: Figure 1d
	Figure 1d: Biblot of oxygen saturation versus volume in mm3
		20 dpg		30 dpg
		Volume mm3	% of oxygen saturation	Volume mm3	% of oxygen saturation
		98.59	42.45	105.45	13.79
		105.27	32.47	107	15.02
		93.76	34.4	109.54	10.45
		99.2	34.48	120.64	20.89
		75.79		123.61
		77.63		128.1
		76.39		266.42
		80.59		229.98
		109.86		240.9
		124.57		154.4
		111.57		169.94
		136.59		173.33
		76.32
		72.31
		68.37
		167.04
	n	16	4	12	4
		X axis	Y axis	X axis	Y axis
	Mean	98.3	35.9	160.8	15
	SD	27	4.4	56.6	4.4

## Sheet: Figure 2c
	Figure 2c: delta SUV
		Mock Proton	Proton	Proton boron
		11.82	7.7	-57.15
		29.67	-18.88	44.31
		-47.03	-19.26	24.17
		173.56	-13.06	53.55
	n	4	4	4
	Mean	42.01	-10.88	16.22
	SD	93.63	12.7	50.43
	SEM	46.81	6.45	25.21
	ANOVA Summary
	F (DFn, DFd)	1.262 (2, 9)
	P value	0.5077
	R squared	0.1398

## Sheet: Figure 2d
	Figure 2d: delta MTV
		Mock Proton	Proton	Proton boron
		537.68	188.99	46.66
		323.07	628.45	34.42
		1035.25	316.66	207.08
		39.02	116.66	74.21
	n	4	4	4
	Mean	483.76	312.69	90.59
	SD	420.58	226.16	79.42
	SEM	210.29	113.08	39.71
	ANOVA Summary
	F (DFn, DFd)	2.278 (2, 9)
	P value	0.1583
	R squared	0.3066

## Sheet: Figure 2e
	Figure 2e: delta TLG
		Mock Proton	Proton	Proton boron
		613.03	211.24	-37.16
		448.62	490.93	93.99
		501.37	236.15	281.3
		280.31	88.37	167.51
	n	4	4	4
	Mean	460.83	256.67	126.41
	SD	138.5	169	133.52
	SEM	69.25	84.5	66.76
	ANOVA Summary
	F (DFn, DFd)	0.01425 (2, 9)
	P value	0.0315*
	R squared	0.5361
	Holm-Šídák's multiple comparisons test	Adjusted P Value
	Mock proton vs. Proton	0.1583
	Mock proton vs. Proton boron	0.0322*
	Proton vs. Proton boron	0.2442

## Sheet: Figure 3b
	Figure 3b: Number of KI67+ nuclei per ROI
		Mock Proton	Proton	Proton boron
		45	22	18
		50	25	20
		45	15	20
		40	30	25
		20	15	18
		50		10
		50
		50
		40
		60
		55
	n	11	5	6
	Mean	45.91	21.4	18.5
	SD	10.44	6.5	4.89
	SEM	3.15	2.91	2
	ANOVA Summary
	F (DFn, DFd)	0.5768 (2, 19)
	P value	<0.0001****
	R squared	0.7319
	Holm-Šídák's multiple comparisons test	Adjusted P Value
	Mock proton vs. Proton	<0.0001****
	Mock proton vs. Proton boron	<0.0001****
	Proton vs. Proton boron	0.5807

## Sheet: Figure 3c
	Figure 3c: Number of apoptotic count per 10HPF
		Mock Proton	Proton	Proton boron
		6	11	13
		8	13	12
		3	17	22
		11	8	5
		10	12	19
		30	6	6
		34
		24
		2
		18
		22
	n	11	6	6
	Mean	15.27	11.17	12.83
	SD	10.99	3.87	6.79
	SEM	3.31	1.58	2.77
	ANOVA Summary
	F (DFn, DFd)	2.592 (2, 20)
	P value	0.6371
	R squared	0.04408

## Sheet: Figure 3d
	Figure 3d: Caspase IS
		Mock Proton	Proton	Proton boron
		1	1	3
		2	2	3
		2	2	2
		1	1	2
		1	1	3
		1
	n	6	5	5
	Mean	1.33	1.4	2.6
	SD	0.52	0.55	0.55
	SEM	0.21	0.24	0.24
	Shapiro-Wilk test
	W	0.6399	0.684	0.684
	P value	0.0014**	0.0065**	0.0065**
	Passed normality test (alpha=0.05)?	No	No	No
	Kruskal-Wallis test
	Kruskal-Wallis statistic	8.265
	P value	0.0132*
		Adjusted P Value
	Mock proton vs. Proton	>0.9999
	Mock proton vs. Proton boron	0.0256*
	Proton vs. Proton boron	0.0544
	Figure 3d: Caspase ES
		Mock Proton	Proton	Proton boron
		1	2	4
		2	2	4
		2	1	2
		1	1	2
		1	1	4
		1
	n	6	5	5
	Mean	1.33	1.4	3.2
	SD	0.52	0.55	1.1
	SEM	0.21	0.24	0.49
	Shapiro-Wilk test
	W	0.6399	0.684	0.684
	P value	0.0014**	0.0065**	0.0065**
	Passed normality test (alpha=0.05)?	No	No	No
	Kruskal-Wallis test
	Kruskal-Wallis statistic	8.265
	P value	0.0132*
		Adjusted P Value
	Mock proton vs. Proton	>0.9999
	Mock proton vs. Proton boron	0.0256*
	Proton vs. Proton boron	0.0544
	Figure 3d: Caspase IRS
		Mock Proton	Proton	Proton boron
		1	2	12
		4	4	12
		4	1	4
		1	1	4
		1	1	12
		1
	n	6	5	5
	Mean	2	1.8	8.8
	SD	1.55	1.3	4.38
	SEM	0.63	0.58	1.96
	Shapiro-Wilk test
	W	0.6399	0.7348	0.684
	P value	0.0014**	0.0214*	0.0065**
	Passed normality test (alpha=0.05)?	No	No	No
	Kruskal-Wallis test
	Kruskal-Wallis statistic	8.733
	P value	0.0079**
		Adjusted P Value
	Mock proton vs. Proton	>0.9999
	Mock proton vs. Proton boron	0.0272*
	Proton vs. Proton boron	0.0327*

## Sheet: Figure 3f
	Figure 3f: Phopho-ATM MFI
		Mock Proton	Proton	Proton boron
		1.522	1.173	3.53
		0.87	1.518	4.85
		0.927	0.752	2.748
		1.15	1.49	2.75
	n	4	4	4
	Mean	1.117	1.233	3.47
	SD	0.3	0.36	0.99
	SEM	0.15	0.18	0.5
	ANOVA Summary
	F (DFn, DFd)	1.793 (2, 9)
	P value	0.0008***
	R squared	0.7965
	Holm-Šídák's multiple comparisons test	Adjusted P Value
	Mock proton vs. Proton	0.801
	Mock proton vs. Proton boron	0.0015**
	Proton vs. Proton boron	0.0015**
	Figure 3f: Number of phospho-ATM foci per cell
		Mock Proton	Proton	Proton boron
		0	0	0
		0	0	2
		0	0	2
		0	0	3
		0	0	7
		1	2	7
		1	3	8
		2	4	8
		2	6	9
		2	7	11
		2	8	11
		3	8	13
		3	9	14
		3	9	19
		3	11	19
		3	12	23
		4	15	25
		5	31	26
		5	0	27
		6	0	32
		6	0	6
		0	0	6
		0	0	6
		0	0	8
		0	0	8
		0	1	9
		0	1	9
		0	1	9
		0	1	10
		0	1	11
		1	2	12
		1	2	12
		1	2	12
		2	3	12
		2	3	12
		2	3	14
		2	3	15
		2	4	16
		2	4	18
		2	5	20
		2	5	25
		2	6	0
		2	7	0
		2	0	0
		2	0	0
		3	0	9
		3	0	9
		3	0	9
		4	0	9
		4	2	11
		4	2	12
		4	2	13
		4	2	16
		5	2	23
		6	3	24
		6	3	26
		6	3	41
		6	5	0
		12	6	0
		14	8	0
		0	0	0
		0	0	2
		0	0	3
		0	0	4
		0	0	5
		0	0	6
		0	0	7
		0	0	8
		0	1	8
		0	1	8
		0	1	8
		0	2	8
		0	2	11
		0	2	13
		0	2	14
		0	3	20
		0	3	31
		0	3	41
		0	3
		0	3
		0	3
		0	4
		0	4
		0	5
		0	5
		0	6
		0	6
		0	13
		0	26
		0
		0
		0
		0
		1
		1
		1
		1
		1
		1
		1
		2
		2
		2
		2
		3
		3
		3
		3
		4
		4
		5
		0
		0
		0
		0
		0
		0
		0
		0
		0
		0
		0
		0
		0
		0
		1
		1
		1
		2
		2
		2
		2
		2
		2
		3
		3
		3
		3
		3
		3
		3
		4
		4
		4
		4
		5
		5
		6
		7
		7
		8
		9
	n	152	89	78
	Mean	1.98	3.54	11.73
	SD	2.4	5.01	9.13
	SEM	0.19	0.53	1.03
	Shapiro-Wilk test
	W	0.7902	0.6607	0.904
	P value	<0.0001	<0.0001	<0.0001
	Passed normality test (alpha=0.05)?	No	No	No
	Kruskal-Wallis test
	Kruskal-Wallis statistic	93.88
	P value	<0.0001****
	Mock proton vs. Proton	0.0764
	Mock proton vs. Proton boron	<0.0001****
	Proton vs. Proton boron	<0.0001****

[truncated: 11 more sheets: Figure 4c, Figure 4d, Figure 4e, Figure 4f, Figure 5b, Figure 5c, Figure 5d, Figure 5e, Supplementary Figure 3a, Supplementary Figure 4b, Supplementary Figure 4c]
